# Supplementary material for: Antioxidant and Antiproliferative Activities of Phenolic Extracts of Eriobotrya japonica (Thunb.) Lindl. Fruits and Leaves
Source: Plants (Basel). 2023 Sep 10;12(18):3221. doi: 10.3390/plants12183221 (PMC10536983; doi:10.3390/plants12183221)
Supplement: Supplementary file 1 [file plants-12-03221-s001.zip]

Archive with 1 entries (1 files):
- plants-2561279-supplementary.pdf
